# Supplementary material for: Peroxymonosulfate Activation by Fe@N Co-Doped Biochar for the Degradation of Sulfamethoxazole: The Key Role of Pyrrolic N
Source: Int J Mol Sci. 2024 Sep 30;25(19):10528. doi: 10.3390/ijms251910528 (PMC11477339; doi:10.3390/ijms251910528)
Supplement: Supplementary file 1 [file ijms-25-10528-s001.zip]

Archive with 1 entries (1 files):
- ijms-3217751-supplementary.pdf
